# Supplementary material for: Simple Sequence Repeat (SSR) Genetic Linkage Map of D Genome Diploid Cotton Derived from an Interspecific Cross between Gossypium davidsonii and Gossypium klotzschianum
Source: Int J Mol Sci. 2018 Jan 11;19(1):204. doi: 10.3390/ijms19010204 (PMC5796153; doi:10.3390/ijms19010204)
Supplement: Supplementary file 1 [file ijms-19-00204-s001.zip]

Archive with 8 entries (7 files):
- ijms-254865 final supplementary/
- ijms-254865 final supplementary/Supplementary Figure 1.pdf
- ijms-254865 final supplementary/Supplementary Figure 2.pdf
- ijms-254865 final supplementary/Supplementary Table S1.xlsx
- ijms-254865 final supplementary/Supplementary table S2.docx
- ijms-254865 final supplementary/Supplementary Table S3.docx
- ijms-254865 final supplementary/Supplementary Table S4.docx
- ijms-254865 final supplementary/Supplementary Table S5.docx
