# Supplementary material for: Simple Sequence Repeat (SSR) Genetic Linkage Map of D Genome Diploid Cotton Derived from an Interspecific Cross between Gossypium davidsonii and Gossypium klotzschianum
Source: Int J Mol Sci. 2018 Jan 11;19(1):204. doi: 10.3390/ijms19010204 (PMC5796153; doi:10.3390/ijms19010204)
Supplement: Supplementary file 1 [file ijms-19-00204-s001.zip › ijms-254865 final supplementary/Supplementary Table S1.xlsx]

## Sheet: physical and the genetic ma
	start	end		start	end
P_chr01	1833105	1833224	G_chr01	0	100	color=	chr1
P_chr01	2148588	2148783	G_chr01	3.55728e+06	3.55738e+06	color=	chr1
P_chr04	37341160	37341352	G_chr01	6.00854e+06	6.00864e+06	color=	chr1
P_chr01	2591667	2591857	G_chr01	6.46044e+06	6.46054e+06	color=	chr1
P_chr01	4786563	4786691	G_chr01	1.06168e+07	1.06169e+07	color=	chr1
P_chr01	4788147	4788303	G_chr01	1.08456e+07	1.08457e+07	color=	chr1
P_chr01	4970922	4971121	G_chr01	1.16022e+07	1.16023e+07	color=	chr1
P_chr01	5909563	5909722	G_chr01	1.25164e+07	1.25165e+07	color=	chr1
P_chr01	6922087	6922240	G_chr01	1.35489e+07	1.3549e+07	color=	chr1
P_chr01	6942954	6943129	G_chr01	1.43198e+07	1.43199e+07	color=	chr1
P_chr01	6950070	6950265	G_chr01	1.44195e+07	1.44196e+07	color=	chr1
P_chr01	7301040	7301205	G_chr01	1.4859e+07	1.48591e+07	color=	chr1
P_chr01	7695358	7695481	G_chr01	1.55093e+07	1.55094e+07	color=	chr1
P_chr01	10197815	10197986	G_chr01	1.75044e+07	1.75045e+07	color=	chr1
P_chr01	9813846	9814033	G_chr01	1.82131e+07	1.82132e+07	color=	chr1
P_chr01	9543593	9543738	G_chr01	1.8731e+07	1.87311e+07	color=	chr1
P_chr01	10508459	10508610	G_chr01	1.94834e+07	1.94835e+07	color=	chr1
P_chr01	10753865	10754060	G_chr01	2.01826e+07	2.01827e+07	color=	chr1
P_chr01	10731450	10731645	G_chr01	2.01826e+07	2.01827e+07	color=	chr1
P_chr01	12033603	12033783	G_chr01	2.15331e+07	2.15332e+07	color=	chr1
P_chr01	11923528	11923721	G_chr01	2.18516e+07	2.18517e+07	color=	chr1
P_chr01	11993430	11993629	G_chr01	2.20462e+07	2.20463e+07	color=	chr1
P_chr01	13510612	13510801	G_chr01	2.27976e+07	2.27977e+07	color=	chr1
P_chr01	13804768	13804954	G_chr01	2.34926e+07	2.34927e+07	color=	chr1
P_chr01	13809151	13809257	G_chr01	2.35827e+07	2.35828e+07	color=	chr1
P_chr01	13414301	13414486	G_chr01	2.40285e+07	2.40286e+07	color=	chr1
P_chr01	14624252	14624404	G_chr01	2.43128e+07	2.43129e+07	color=	chr1
P_chr01	15831136	15831267	G_chr01	2.44438e+07	2.44439e+07	color=	chr1
P_chr01	15995926	15996103	G_chr01	2.46213e+07	2.46214e+07	color=	chr1
P_chr01	16605464	16605651	G_chr01	2.50808e+07	2.50809e+07	color=	chr1
P_chr01	16602095	16602273	G_chr01	2.53856e+07	2.53857e+07	color=	chr1
P_chr01	17714747	17714943	G_chr01	2.5575e+07	2.55751e+07	color=	chr1
P_chr01	17709431	17709574	G_chr01	2.57407e+07	2.57408e+07	color=	chr1
P_chr01	17839636	17839779	G_chr01	2.59552e+07	2.59553e+07	color=	chr1
P_chr01	18378567	18378731	G_chr01	2.60853e+07	2.60854e+07	color=	chr1
P_chr01	17825094	17825262	G_chr01	2.61171e+07	2.61172e+07	color=	chr1
P_chr01	17893945	17894094	G_chr01	2.61845e+07	2.61846e+07	color=	chr1
P_chr01	25428275	25428411	G_chr01	2.67778e+07	2.67779e+07	color=	chr1
P_chr01	19458722	19458912	G_chr01	2.71533e+07	2.71534e+07	color=	chr1
P_chr01	20389680	20389843	G_chr01	2.74357e+07	2.74358e+07	color=	chr1
P_chr01	24751766	24751945	G_chr01	2.79797e+07	2.79798e+07	color=	chr1
P_chr01	24622639	24622822	G_chr01	2.83158e+07	2.83159e+07	color=	chr1
P_chr01	21452221	21452416	G_chr01	2.85636e+07	2.85637e+07	color=	chr1
P_chr01	20621719	20621893	G_chr01	2.86457e+07	2.86458e+07	color=	chr1
P_chr01	22198795	22198948	G_chr01	2.90036e+07	2.90037e+07	color=	chr1
P_chr01	24514227	24514335	G_chr01	2.92391e+07	2.92392e+07	color=	chr1
P_chr01	22981862	22982033	G_chr01	2.92951e+07	2.92952e+07	color=	chr1
P_chr01	24030222	24030398	G_chr01	2.92951e+07	2.92952e+07	color=	chr1
P_chr01	27417527	27417648	G_chr01	2.96971e+07	2.96972e+07	color=	chr1
P_chr01	29582221	29582417	G_chr01	3.00223e+07	3.00224e+07	color=	chr1
P_chr01	30273672	30273849	G_chr01	3.04244e+07	3.04245e+07	color=	chr1
P_chr01	29820450	29820580	G_chr01	3.0627e+07	3.06271e+07	color=	chr1
P_chr01	29120390	29120584	G_chr01	3.06636e+07	3.06637e+07	color=	chr1
P_chr01	29669056	29669242	G_chr01	3.07168e+07	3.07169e+07	color=	chr1
P_chr01	15887785	15887933	G_chr01	3.07604e+07	3.07605e+07	color=	chr1
P_chr01	30105118	30105310	G_chr01	3.07932e+07	3.07933e+07	color=	chr1
P_chr01	29667317	29667496	G_chr01	3.0844e+07	3.08441e+07	color=	chr1
P_chr01	28081445	28081622	G_chr01	3.10381e+07	3.10382e+07	color=	chr1
P_chr01	34572535	34572662	G_chr01	3.11734e+07	3.11735e+07	color=	chr1
P_chr01	28905192	28905348	G_chr01	3.13315e+07	3.13316e+07	color=	chr1
P_chr01	39707386	39707552	G_chr01	3.14183e+07	3.14184e+07	color=	chr1
P_chr01	38211474	38211666	G_chr01	3.15555e+07	3.15556e+07	color=	chr1
P_chr01	39053755	39053925	G_chr01	3.17914e+07	3.17915e+07	color=	chr1
P_chr01	40367871	40367996	G_chr01	3.22149e+07	3.2215e+07	color=	chr1
P_chr01	42379951	42380125	G_chr01	3.269e+07	3.26901e+07	color=	chr1
P_chr01	42342000	42342159	G_chr01	3.28865e+07	3.28866e+07	color=	chr1
P_chr01	42507421	42507546	G_chr01	3.29976e+07	3.29977e+07	color=	chr1
P_chr01	42260894	42261022	G_chr01	3.31723e+07	3.31724e+07	color=	chr1
P_chr01	42232792	42232961	G_chr01	3.33104e+07	3.33105e+07	color=	chr1
P_chr01	43104205	43104401	G_chr01	3.36797e+07	3.36798e+07	color=	chr1
P_chr01	44190116	44190270	G_chr01	3.40889e+07	3.4089e+07	color=	chr1
P_chr01	44836231	44836344	G_chr01	3.45465e+07	3.45466e+07	color=	chr1
P_chr01	45504673	45504870	G_chr01	3.50758e+07	3.50759e+07	color=	chr1
P_chr01	45669375	45669538	G_chr01	3.53283e+07	3.53284e+07	color=	chr1
P_chr01	45899713	45899893	G_chr01	3.53848e+07	3.53849e+07	color=	chr1
P_chr01	45949087	45949265	G_chr01	3.54275e+07	3.54276e+07	color=	chr1
P_chr01	28659181	28659374	G_chr01	3.60232e+07	3.60233e+07	color=	chr1
P_chr01	46412510	46412693	G_chr01	3.64599e+07	3.646e+07	color=	chr1
P_chr01	46811986	46812128	G_chr01	3.73552e+07	3.73553e+07	color=	chr1
P_chr01	47146262	47146423	G_chr01	3.81451e+07	3.81452e+07	color=	chr1
P_chr01	17214565	17214713	G_chr01	3.90925e+07	3.90926e+07	color=	chr1
P_chr01	47936827	47937023	G_chr01	3.96679e+07	3.9668e+07	color=	chr1
P_chr01	52391210	52391310	G_chr01	4.20294e+07	4.20295e+07	color=	chr1
P_chr01	53393500	53393651	G_chr01	4.6171e+07	4.61711e+07	color=	chr1
P_chr01	54924349	54924533	G_chr01	4.92137e+07	4.92138e+07	color=	chr1
P_chr01	52625113	52625236	G_chr01	4.94326e+07	4.94327e+07	color=	chr1
P_chr01	54560613	54560812	G_chr01	5.06791e+07	5.06792e+07	color=	chr1
P_chr01	53894014	53894170	G_chr01	5.30914e+07	5.30915e+07	color=	chr1
P_chr02	11181330	11181501	G_chr02	0	100	color=	chr2
P_chr02	62327422	62327593	G_chr02	1.60721e+06	1.60731e+06	color=	chr2
P_chr02	10746016	10746215	G_chr02	4.84984e+06	4.84994e+06	color=	chr2
P_chr02	10724094	10724307	G_chr02	4.84984e+06	4.84994e+06	color=	chr2
P_chr02	61873857	61874025	G_chr02	6.38114e+06	6.38124e+06	color=	chr2
P_chr02	11188857	11189050	G_chr02	7.75916e+06	7.75926e+06	color=	chr2
P_chr02	62362605	62362727	G_chr02	8.75255e+06	8.75265e+06	color=	chr2
P_chr02	3099130	3099230	G_chr02	1.39082e+07	1.39083e+07	color=	chr2
P_chr02	13004346	13004542	G_chr02	1.394e+07	1.39401e+07	color=	chr2
P_chr02	10457575	10457703	G_chr02	1.54388e+07	1.54389e+07	color=	chr2
P_chr02	10533266	10533460	G_chr02	1.55422e+07	1.55423e+07	color=	chr2
P_chr02	12142504	12142693	G_chr02	1.60685e+07	1.60686e+07	color=	chr2
P_chr02	11630512	11630711	G_chr02	1.66498e+07	1.66499e+07	color=	chr2
P_chr02	12114151	12114322	G_chr02	1.68067e+07	1.68068e+07	color=	chr2
P_chr02	13511126	13511317	G_chr02	1.7281e+07	1.72811e+07	color=	chr2
P_chr02	13132539	13132693	G_chr02	1.75109e+07	1.7511e+07	color=	chr2
P_chr02	13999451	13999646	G_chr02	1.79295e+07	1.79296e+07	color=	chr2
P_chr02	15289234	15289428	G_chr02	1.8163e+07	1.81631e+07	color=	chr2
P_chr02	18465864	18466006	G_chr02	1.90993e+07	1.90994e+07	color=	chr2
P_chr02	18466952	18467079	G_chr02	1.92374e+07	1.92375e+07	color=	chr2
P_chr02	18247831	18248019	G_chr02	1.9275e+07	1.92751e+07	color=	chr2
P_chr02	17599039	17599154	G_chr02	1.93545e+07	1.93546e+07	color=	chr2
P_chr02	23276974	23277157	G_chr02	1.98534e+07	1.98535e+07	color=	chr2
P_chr02	24897500	24897623	G_chr02	1.99712e+07	1.99713e+07	color=	chr2
P_chr02	27713140	27713325	G_chr02	2.00941e+07	2.00942e+07	color=	chr2
P_chr02	26849948	26850127	G_chr02	2.01578e+07	2.01579e+07	color=	chr2
P_chr02	20785924	20786106	G_chr02	2.03747e+07	2.03748e+07	color=	chr2
P_chr02	23313812	23314003	G_chr02	2.09993e+07	2.09994e+07	color=	chr2
P_chr02	20048825	20048992	G_chr02	2.21142e+07	2.21143e+07	color=	chr2
P_chr02	58676911	58677073	G_chr02	2.4824e+07	2.48241e+07	color=	chr2
P_chr02	58333185	58333339	G_chr02	2.49874e+07	2.49875e+07	color=	chr2
P_chr02	59111966	59112133	G_chr02	2.54855e+07	2.54856e+07	color=	chr2
P_chr02	2420813	2421008	G_chr02	2.55607e+07	2.55608e+07	color=	chr2
P_chr02	59279809	59279966	G_chr02	2.56171e+07	2.56172e+07	color=	chr2
P_chr02	58990279	58990476	G_chr02	2.68042e+07	2.68043e+07	color=	chr2
P_chr02	59562187	59562367	G_chr02	2.72323e+07	2.72324e+07	color=	chr2
P_chr02	59692672	59692856	G_chr02	2.89971e+07	2.89972e+07	color=	chr2
P_chr02	60528089	60528281	G_chr02	3.03108e+07	3.03109e+07	color=	chr2
P_chr02	7526934	7527096	G_chr02	3.61186e+07	3.61187e+07	color=	chr2
P_chr02	7427128	7427277	G_chr02	4.01131e+07	4.01132e+07	color=	chr2
P_chr02	7906376	7906509	G_chr02	4.66909e+07	4.6691e+07	color=	chr2
P_chr02	8650283	8650474	G_chr02	5.99419e+07	5.9942e+07	color=	chr2
P_chr03	42471701	42471810	G_chr03	0	100	color=	chr3
P_chr03	24080841	24080983	G_chr03	0	100	color=	chr3
P_chr03	43352983	43353165	G_chr03	1.4328e+06	1.4329e+06	color=	chr3
P_chr03	43055910	43056086	G_chr03	5.02465e+06	5.02475e+06	color=	chr3
P_chr03	37686981	37687136	G_chr03	5.36361e+06	5.36371e+06	color=	chr3
P_chr08	42800918	42801076	G_chr03	6.91052e+06	6.91062e+06	color=	chr3
P_chr03	42329495	42329628	G_chr03	8.17904e+06	8.17914e+06	color=	chr3
P_chr03	12961491	12961665	G_chr03	9.11788e+06	9.11798e+06	color=	chr3
P_chr03	40924671	40924868	G_chr03	1.07599e+07	1.076e+07	color=	chr3
P_chr03	39888589	39888731	G_chr03	1.26659e+07	1.2666e+07	color=	chr3
P_chr03	39905509	39905678	G_chr03	1.27183e+07	1.27184e+07	color=	chr3
P_chr03	38825905	38826102	G_chr03	1.39314e+07	1.39315e+07	color=	chr3
P_chr03	30575388	30575568	G_chr03	1.51271e+07	1.51272e+07	color=	chr3
P_chr03	35832880	35833060	G_chr03	1.57898e+07	1.57899e+07	color=	chr3
P_chr03	34251335	34251497	G_chr03	1.60265e+07	1.60266e+07	color=	chr3
P_chr03	33414569	33414766	G_chr03	1.63235e+07	1.63236e+07	color=	chr3
P_chr03	21077578	21077762	G_chr03	1.69829e+07	1.6983e+07	color=	chr3
P_chr03	26944245	26944402	G_chr03	1.71092e+07	1.71093e+07	color=	chr3
P_chr03	24080841	24080948	G_chr03	1.73913e+07	1.73914e+07	color=	chr3
P_chr03	10031505	10031674	G_chr03	1.80332e+07	1.80333e+07	color=	chr3
P_chr03	34017117	34017306	G_chr03	1.97384e+07	1.97385e+07	color=	chr3
P_chr03	28372309	28372505	G_chr03	2.02919e+07	2.0292e+07	color=	chr3
P_chr03	6330646	6330815	G_chr03	2.11017e+07	2.11018e+07	color=	chr3
P_chr03	4188342	4188521	G_chr03	2.22539e+07	2.2254e+07	color=	chr3
P_chr03	17165077	17165211	G_chr03	2.3702e+07	2.37021e+07	color=	chr3
P_chr03	2836350	2836463	G_chr03	2.59112e+07	2.59113e+07	color=	chr3
P_chr03	16974259	16974403	G_chr03	2.63156e+07	2.63157e+07	color=	chr3
P_chr03	1797961	1798125	G_chr03	3.00356e+07	3.00357e+07	color=	chr3
P_chr03	1144614	1144809	G_chr03	3.18858e+07	3.18859e+07	color=	chr3
P_chr03	775750	775927	G_chr03	3.52041e+07	3.52042e+07	color=	chr3
P_chr03	110146	110333	G_chr03	3.65433e+07	3.65434e+07	color=	chr3
P_chr03	575516	575715	G_chr03	3.79028e+07	3.79029e+07	color=	chr3
P_chr03	466913	467075	G_chr03	3.89454e+07	3.89455e+07	color=	chr3
P_chr03	457355	457592	G_chr03	3.89454e+07	3.89455e+07	color=	chr3
P_chr03	497891	498017	G_chr03	3.90461e+07	3.90462e+07	color=	chr3
P_chr03	391037	391192	G_chr03	3.95865e+07	3.95866e+07	color=	chr3
P_chr03	148736	148933	G_chr03	4.02786e+07	4.02787e+07	color=	chr3
P_chr03	42848	42957	G_chr03	4.11427e+07	4.11428e+07	color=	chr3
P_chr03	980194	980383	G_chr03	4.33103e+07	4.33104e+07	color=	chr3
P_chr04	60439789	60439928	G_chr04	0	100	color=	chr4
P_chr04	56947766	56947925	G_chr04	798715	798815	color=	chr4
P_chr04	60353747	60353929	G_chr04	4.67496e+06	4.67506e+06	color=	chr4
P_chr04	59963465	59963648	G_chr04	5.37529e+06	5.37539e+06	color=	chr4
P_chr04	60123441	60123622	G_chr04	5.89962e+06	5.89972e+06	color=	chr4
P_chr04	59770264	59770462	G_chr04	7.39255e+06	7.39265e+06	color=	chr4
P_chr04	59512791	59512978	G_chr04	7.7311e+06	7.7312e+06	color=	chr4
P_chr04	59057939	59058125	G_chr04	9.01626e+06	9.01636e+06	color=	chr4
P_chr04	56502467	56502619	G_chr04	1.12413e+07	1.12414e+07	color=	chr4
P_chr04	57959120	57959298	G_chr04	1.22233e+07	1.22234e+07	color=	chr4
P_chr04	56392598	56392793	G_chr04	1.3792e+07	1.37921e+07	color=	chr4
P_chr04	56126524	56126700	G_chr04	1.64394e+07	1.64395e+07	color=	chr4
P_chr04	55318061	55318215	G_chr04	1.75143e+07	1.75144e+07	color=	chr4
P_chr04	55776780	55776968	G_chr04	1.86705e+07	1.86706e+07	color=	chr4
P_chr04	55544684	55544869	G_chr04	2.02068e+07	2.02069e+07	color=	chr4
P_chr04	54154027	54154152	G_chr04	2.23781e+07	2.23782e+07	color=	chr4
P_chr04	54284927	54285124	G_chr04	2.34121e+07	2.34122e+07	color=	chr4
P_chr04	52702668	52702854	G_chr04	2.41918e+07	2.41919e+07	color=	chr4
P_chr04	52405126	52405283	G_chr04	2.57728e+07	2.57729e+07	color=	chr4
P_chr04	50164359	50164553	G_chr04	2.70286e+07	2.70287e+07	color=	chr4
P_chr04	47477629	47477816	G_chr04	2.86786e+07	2.86787e+07	color=	chr4
P_chr04	47377387	47377585	G_chr04	2.99161e+07	2.99162e+07	color=	chr4
P_chr04	50249275	50249424	G_chr04	3.05865e+07	3.05866e+07	color=	chr4
P_chr04	46691642	46691841	G_chr04	3.18741e+07	3.18742e+07	color=	chr4
P_chr04	43846580	43846774	G_chr04	3.27553e+07	3.27554e+07	color=	chr4
P_chr04	37444909	37445101	G_chr04	3.33621e+07	3.33622e+07	color=	chr4
P_chr04	39359556	39359737	G_chr04	3.36738e+07	3.36739e+07	color=	chr4
P_chr04	36932625	36932823	G_chr04	3.38577e+07	3.38578e+07	color=	chr4
P_chr04	36635093	36635274	G_chr04	3.40667e+07	3.40668e+07	color=	chr4
P_chr04	38873536	38873697	G_chr04	3.42286e+07	3.42287e+07	color=	chr4
P_chr04	38647770	38647958	G_chr04	3.42885e+07	3.42886e+07	color=	chr4
P_chr04	38644149	38644341	G_chr04	3.43258e+07	3.43259e+07	color=	chr4
P_chr04	38405718	38405914	G_chr04	3.44095e+07	3.44096e+07	color=	chr4
P_chr04	36764036	36764155	G_chr04	3.44144e+07	3.44145e+07	color=	chr4
P_chr04	43294705	43294862	G_chr04	3.45623e+07	3.45624e+07	color=	chr4
P_chr04	33279469	33279658	G_chr04	3.47304e+07	3.47305e+07	color=	chr4
P_chr04	28514769	28514936	G_chr04	3.50451e+07	3.50452e+07	color=	chr4
P_chr04	32504714	32504895	G_chr04	3.52706e+07	3.52707e+07	color=	chr4
P_chr04	9510355	9510529	G_chr04	3.63296e+07	3.63297e+07	color=	chr4
P_chr04	11698575	11698772	G_chr04	3.66688e+07	3.66689e+07	color=	chr4
P_chr04	9164022	9164207	G_chr04	3.73215e+07	3.73216e+07	color=	chr4
P_chr04	7281605	7281778	G_chr04	3.82992e+07	3.82993e+07	color=	chr4
P_chr04	54792088	54792239	G_chr04	4.04271e+07	4.04272e+07	color=	chr4
P_chr04	49862541	49862739	G_chr04	4.28941e+07	4.28942e+07	color=	chr4
P_chr04	4145374	4145566	G_chr04	4.51082e+07	4.51083e+07	color=	chr4
P_chr04	3088603	3088775	G_chr04	4.66219e+07	4.6622e+07	color=	chr4
P_chr04	2933856	2934015	G_chr04	4.80079e+07	4.8008e+07	color=	chr4
P_chr04	4180777	4180916	G_chr04	4.91714e+07	4.91715e+07	color=	chr4
P_chr04	34312544	34312686	G_chr04	4.95564e+07	4.95565e+07	color=	chr4
P_chr04	2807759	2807956	G_chr04	5.18859e+07	5.1886e+07	color=	chr4
P_chr04	4507894	4508018	G_chr04	5.34656e+07	5.34657e+07	color=	chr4
P_chr04	4494150	4494290	G_chr04	5.34656e+07	5.34657e+07	color=	chr4
P_chr04	4899795	4899939	G_chr04	5.65102e+07	5.65103e+07	color=	chr4
P_chr04	50999577	50999776	G_chr04	5.76322e+07	5.76323e+07	color=	chr4
P_chr05	89024	89220	G_chr05	0	100	color=	chr5
P_chr05	112325	112515	G_chr05	30736.9	30836.9	color=	chr5
P_chr05	162580	162770	G_chr05	396287	396387	color=	chr5
P_chr05	776346	776475	G_chr05	3.97549e+06	3.97559e+06	color=	chr5
P_chr05	1220387	1220495	G_chr05	5.97065e+06	5.97075e+06	color=	chr5
P_chr05	4470189	4470342	G_chr05	6.05078e+06	6.05088e+06	color=	chr5
P_chr05	4962443	4962584	G_chr05	7.57007e+06	7.57017e+06	color=	chr5
P_chr05	1750655	1750842	G_chr05	7.75559e+06	7.75569e+06	color=	chr5
P_chr05	2237577	2237753	G_chr05	9.3347e+06	9.3348e+06	color=	chr5
P_chr05	5283657	5283847	G_chr05	1.05867e+07	1.05868e+07	color=	chr5
P_chr05	9316304	9316501	G_chr05	1.32004e+07	1.32005e+07	color=	chr5
P_chr05	19207452	19207573	G_chr05	1.58789e+07	1.5879e+07	color=	chr5
P_chr05	5790745	5790934	G_chr05	1.79564e+07	1.79565e+07	color=	chr5
P_chr05	7026044	7026219	G_chr05	2.10087e+07	2.10088e+07	color=	chr5
P_chr05	60047675	60047871	G_chr05	2.18512e+07	2.18513e+07	color=	chr5
P_chr05	59930438	59930552	G_chr05	2.2276e+07	2.22761e+07	color=	chr5
P_chr05	55529608	55529805	G_chr05	2.42125e+07	2.42126e+07	color=	chr5
P_chr05	14917736	14917926	G_chr05	2.52416e+07	2.52417e+07	color=	chr5
P_chr05	7137411	7137529	G_chr05	2.59892e+07	2.59893e+07	color=	chr5
P_chr05	9322161	9322348	G_chr05	2.75288e+07	2.75289e+07	color=	chr5
P_chr05	8380575	8380771	G_chr05	2.78811e+07	2.78812e+07	color=	chr5
P_chr05	16774637	16774819	G_chr05	3.03609e+07	3.0361e+07	color=	chr5
P_chr05	20972859	20973054	G_chr05	3.11184e+07	3.11185e+07	color=	chr5
P_chr05	39191763	39191910	G_chr05	3.21508e+07	3.21509e+07	color=	chr5
P_chr05	22133282	22133472	G_chr05	3.26646e+07	3.26647e+07	color=	chr5
P_chr05	41891103	41891298	G_chr05	3.34303e+07	3.34304e+07	color=	chr5
P_chr05	50667195	50667390	G_chr05	3.4871e+07	3.48711e+07	color=	chr5
P_chr05	54397336	54397517	G_chr05	3.60588e+07	3.60589e+07	color=	chr5
P_chr05	56336267	56336375	G_chr05	3.7369e+07	3.73691e+07	color=	chr5
P_chr05	47380703	47380814	G_chr05	3.92769e+07	3.9277e+07	color=	chr5
P_chr05	20081092	20081253	G_chr05	4.03285e+07	4.03286e+07	color=	chr5
P_chr05	59717234	59717432	G_chr05	4.05404e+07	4.05405e+07	color=	chr5
P_chr05	53756402	53756563	G_chr05	4.2535e+07	4.25351e+07	color=	chr5
P_chr05	60920678	60920876	G_chr05	4.51509e+07	4.5151e+07	color=	chr5
P_chr05	61502503	61502649	G_chr05	4.68848e+07	4.68849e+07	color=	chr5
P_chr05	61624421	61624524	G_chr05	4.80528e+07	4.80529e+07	color=	chr5
P_chr05	61618366	61618544	G_chr05	4.94085e+07	4.94086e+07	color=	chr5
P_chr05	61970476	61970598	G_chr05	5.40701e+07	5.40702e+07	color=	chr5
P_chr05	62071610	62071791	G_chr05	5.47968e+07	5.47969e+07	color=	chr5
P_chr05	62232537	62232735	G_chr05	5.56821e+07	5.56822e+07	color=	chr5
P_chr05	62226246	62226429	G_chr05	5.56821e+07	5.56822e+07	color=	chr5
P_chr05	62354186	62354350	G_chr05	5.74808e+07	5.74809e+07	color=	chr5
P_chr05	62579492	62579675	G_chr05	5.8763e+07	5.87631e+07	color=	chr5
P_chr05	62663934	62664133	G_chr05	6.065e+07	6.06501e+07	color=	chr5
P_chr05	62664114	62664262	G_chr05	6.08454e+07	6.08455e+07	color=	chr5
P_chr05	62627306	62627483	G_chr05	6.2015e+07	6.20151e+07	color=	chr5
P_chr05	63577624	63577794	G_chr05	6.34888e+07	6.34889e+07	color=	chr5
P_chr06	17289573	17289726	G_chr06	0	100	color=	chr6
P_chr06	46593272	46593463	G_chr06	1.33261e+06	1.33271e+06	color=	chr6
P_chr06	20713575	20713774	G_chr06	4.98015e+06	4.98025e+06	color=	chr6
P_chr06	46682207	46682390	G_chr06	6.82242e+06	6.82252e+06	color=	chr6
P_chr06	47278036	47278210	G_chr06	7.44646e+06	7.44656e+06	color=	chr6
P_chr06	19092872	19093017	G_chr06	7.59238e+06	7.59248e+06	color=	chr6
P_chr06	48214799	48214986	G_chr06	8.40018e+06	8.40028e+06	color=	chr6
P_chr06	540795	540992	G_chr06	9.5793e+06	9.5794e+06	color=	chr6
P_chr06	944840	945021	G_chr06	1.00002e+07	1.00003e+07	color=	chr6
P_chr06	1175730	1175929	G_chr06	1.01529e+07	1.0153e+07	color=	chr6
P_chr06	47493335	47493498	G_chr06	1.03076e+07	1.03077e+07	color=	chr6
P_chr06	2130820	2130954	G_chr06	1.06314e+07	1.06315e+07	color=	chr6
P_chr06	2086822	2087011	G_chr06	1.08181e+07	1.08182e+07	color=	chr6
P_chr06	49313757	49313920	G_chr06	1.21507e+07	1.21508e+07	color=	chr6
P_chr06	3864244	3864418	G_chr06	1.2221e+07	1.22211e+07	color=	chr6
P_chr06	4260504	4260677	G_chr06	1.3062e+07	1.30621e+07	color=	chr6
P_chr06	13296954	13297087	G_chr06	1.33231e+07	1.33232e+07	color=	chr6
P_chr06	5227852	5228015	G_chr06	1.33946e+07	1.33947e+07	color=	chr6
P_chr06	4890405	4890590	G_chr06	1.38681e+07	1.38682e+07	color=	chr6
P_chr06	4599728	4599924	G_chr06	1.38681e+07	1.38682e+07	color=	chr6
P_chr06	49339147	49339321	G_chr06	1.52226e+07	1.52227e+07	color=	chr6
P_chr06	17487645	17487814	G_chr06	1.59686e+07	1.59687e+07	color=	chr6
P_chr06	23423450	23423610	G_chr06	1.68105e+07	1.68106e+07	color=	chr6
P_chr06	43264360	43264460	G_chr06	1.77146e+07	1.77147e+07	color=	chr6
P_chr06	29774634	29774831	G_chr06	1.82659e+07	1.8266e+07	color=	chr6
P_chr06	31190215	31190369	G_chr06	1.87722e+07	1.87723e+07	color=	chr6
P_chr06	30760776	30760965	G_chr06	1.91523e+07	1.91524e+07	color=	chr6
P_chr06	30635191	30635383	G_chr06	1.91531e+07	1.91532e+07	color=	chr6
P_chr06	31329365	31329550	G_chr06	1.94698e+07	1.94699e+07	color=	chr6
P_chr06	30830156	30830291	G_chr06	1.9625e+07	1.96251e+07	color=	chr6
P_chr06	32057580	32057760	G_chr06	1.99609e+07	1.9961e+07	color=	chr6
P_chr06	32328184	32328346	G_chr06	2.03575e+07	2.03576e+07	color=	chr6
P_chr06	32638128	32638325	G_chr06	2.08899e+07	2.089e+07	color=	chr6
P_chr06	32947586	32947783	G_chr06	2.14664e+07	2.14665e+07	color=	chr6
P_chr06	33483230	33483417	G_chr06	2.21876e+07	2.21877e+07	color=	chr6
P_chr06	49288820	49288973	G_chr06	2.37014e+07	2.37015e+07	color=	chr6
P_chr06	34406337	34406523	G_chr06	2.37048e+07	2.37049e+07	color=	chr6
P_chr06	35936836	35937030	G_chr06	2.47346e+07	2.47347e+07	color=	chr6
P_chr06	35859092	35859274	G_chr06	2.48583e+07	2.48584e+07	color=	chr6
P_chr06	35651409	35651576	G_chr06	2.52632e+07	2.52633e+07	color=	chr6
P_chr06	35645877	35646062	G_chr06	2.5336e+07	2.53361e+07	color=	chr6
P_chr06	36753776	36753960	G_chr06	2.60975e+07	2.60976e+07	color=	chr6
P_chr06	35904806	35905005	G_chr06	2.64962e+07	2.64963e+07	color=	chr6
P_chr06	36940996	36941151	G_chr06	2.73742e+07	2.73743e+07	color=	chr6
P_chr06	37077101	37077277	G_chr06	2.78918e+07	2.78919e+07	color=	chr6
P_chr06	37413969	37414097	G_chr06	2.8973e+07	2.89731e+07	color=	chr6
P_chr06	38083174	38083371	G_chr06	2.92387e+07	2.92388e+07	color=	chr6
P_chr06	38212575	38212774	G_chr06	3.0031e+07	3.00311e+07	color=	chr6
P_chr06	38639017	38639154	G_chr06	3.09801e+07	3.09802e+07	color=	chr6
P_chr06	38622162	38622303	G_chr06	3.11681e+07	3.11682e+07	color=	chr6
P_chr06	42502855	42503005	G_chr06	3.43303e+07	3.43304e+07	color=	chr6
P_chr06	40803847	40804044	G_chr06	3.65864e+07	3.65865e+07	color=	chr6
P_chr06	44377308	44377506	G_chr06	4.2863e+07	4.28631e+07	color=	chr6
P_chr06	45147582	45147753	G_chr06	4.87985e+07	4.87986e+07	color=	chr6
P_chr07	10321247	10321433	G_chr07	0	100	color=	chr7
P_chr07	7340930	7341122	G_chr07	3.48682e+06	3.48692e+06	color=	chr7
P_chr07	6855238	6855416	G_chr07	4.22771e+06	4.22781e+06	color=	chr7
P_chr07	6591580	6591766	G_chr07	4.44795e+06	4.44805e+06	color=	chr7
P_chr07	6284512	6284678	G_chr07	4.7908e+06	4.7909e+06	color=	chr7
P_chr07	6061382	6061568	G_chr07	5.03864e+06	5.03874e+06	color=	chr7
P_chr07	4930583	4930709	G_chr07	6.74331e+06	6.74341e+06	color=	chr7
P_chr07	33540106	33540281	G_chr07	7.4635e+06	7.4636e+06	color=	chr7
P_chr07	4506962	4507158	G_chr07	8.4655e+06	8.4656e+06	color=	chr7
P_chr07	4429356	4429549	G_chr07	8.48673e+06	8.48683e+06	color=	chr7
P_chr07	28606373	28606527	G_chr07	9.83687e+06	9.83697e+06	color=	chr7
P_chr07	25812023	25812168	G_chr07	1.03294e+07	1.03295e+07	color=	chr7
P_chr07	3564800	3564984	G_chr07	1.06537e+07	1.06538e+07	color=	chr7
P_chr07	3025233	3025379	G_chr07	1.27219e+07	1.2722e+07	color=	chr7
P_chr07	32141557	32141711	G_chr07	1.34898e+07	1.34899e+07	color=	chr7
P_chr07	25831183	25831375	G_chr07	1.43294e+07	1.43295e+07	color=	chr7
P_chr07	2276867	2276972	G_chr07	1.56557e+07	1.56558e+07	color=	chr7
P_chr07	27970999	27971102	G_chr07	1.68381e+07	1.68382e+07	color=	chr7
P_chr07	26573361	26573540	G_chr07	1.79946e+07	1.79947e+07	color=	chr7
P_chr07	38063308	38063493	G_chr07	1.87715e+07	1.87716e+07	color=	chr7
P_chr07	1629379	1629563	G_chr07	1.9496e+07	1.94961e+07	color=	chr7
P_chr07	47669749	47669945	G_chr07	2.00728e+07	2.00729e+07	color=	chr7
P_chr07	19011686	19011872	G_chr07	2.04523e+07	2.04524e+07	color=	chr7
P_chr07	46101576	46101775	G_chr07	2.30141e+07	2.30142e+07	color=	chr7
P_chr07	464585	464783	G_chr07	2.39789e+07	2.3979e+07	color=	chr7
P_chr07	46724627	46724764	G_chr07	2.44184e+07	2.44185e+07	color=	chr7
P_chr07	46822242	46822439	G_chr07	2.48228e+07	2.48229e+07	color=	chr7
P_chr07	46433408	46433607	G_chr07	2.53487e+07	2.53488e+07	color=	chr7
P_chr07	584370	584561	G_chr07	2.54474e+07	2.54475e+07	color=	chr7
P_chr07	30130852	30131019	G_chr07	2.54559e+07	2.5456e+07	color=	chr7
P_chr07	31383717	31383832	G_chr07	2.59145e+07	2.59146e+07	color=	chr7
P_chr07	48024559	48024746	G_chr07	2.65237e+07	2.65238e+07	color=	chr7
P_chr07	49196889	49197087	G_chr07	2.70481e+07	2.70482e+07	color=	chr7
P_chr07	47596503	47596699	G_chr07	2.74318e+07	2.74319e+07	color=	chr7
P_chr07	49411323	49411511	G_chr07	2.78357e+07	2.78358e+07	color=	chr7
P_chr07	49435190	49435308	G_chr07	2.81955e+07	2.81956e+07	color=	chr7
P_chr07	51819150	51819281	G_chr07	2.98052e+07	2.98053e+07	color=	chr7
P_chr07	51967586	51967764	G_chr07	3.06198e+07	3.06199e+07	color=	chr7
P_chr07	60228473	60228651	G_chr07	3.06564e+07	3.06565e+07	color=	chr7
P_chr07	52103089	52103275	G_chr07	3.10768e+07	3.10769e+07	color=	chr7
P_chr07	53377099	53377213	G_chr07	3.1919e+07	3.19191e+07	color=	chr7
P_chr07	53326443	53326554	G_chr07	3.1919e+07	3.19191e+07	color=	chr7
P_chr07	53476615	53476714	G_chr07	3.2834e+07	3.28341e+07	color=	chr7
P_chr07	54699127	54699246	G_chr07	3.32835e+07	3.32836e+07	color=	chr7
P_chr07	54384030	54384202	G_chr07	3.37723e+07	3.37724e+07	color=	chr7
P_chr07	55967300	55967449	G_chr07	3.47562e+07	3.47563e+07	color=	chr7
P_chr07	57773607	57773798	G_chr07	3.74767e+07	3.74768e+07	color=	chr7
P_chr07	56548862	56549020	G_chr07	3.76402e+07	3.76403e+07	color=	chr7
P_chr07	57403509	57403696	G_chr07	3.86353e+07	3.86354e+07	color=	chr7
P_chr07	57380252	57380360	G_chr07	3.92881e+07	3.92882e+07	color=	chr7
P_chr07	55560403	55560576	G_chr07	3.97641e+07	3.97642e+07	color=	chr7
P_chr07	58665383	58665575	G_chr07	4.43745e+07	4.43746e+07	color=	chr7
P_chr07	58885504	58885688	G_chr07	4.53834e+07	4.53835e+07	color=	chr7
P_chr07	59117296	59117442	G_chr07	4.63243e+07	4.63244e+07	color=	chr7
P_chr07	59113702	59113893	G_chr07	4.64942e+07	4.64943e+07	color=	chr7
P_chr07	59142158	59142344	G_chr07	4.71172e+07	4.71173e+07	color=	chr7
P_chr07	59505413	59505574	G_chr07	4.86834e+07	4.86835e+07	color=	chr7
P_chr07	59411979	59412078	G_chr07	4.90448e+07	4.90449e+07	color=	chr7
P_chr07	59707583	59707716	G_chr07	4.97963e+07	4.97964e+07	color=	chr7
P_chr07	60860795	60860921	G_chr07	5.21925e+07	5.21926e+07	color=	chr7
P_chr07	60686491	60686613	G_chr07	5.27747e+07	5.27748e+07	color=	chr7
P_chr07	44020979	44021132	G_chr07	5.40803e+07	5.40804e+07	color=	chr7
P_chr07	60369353	60369513	G_chr07	5.57175e+07	5.57176e+07	color=	chr7
P_chr07	60614080	60614268	G_chr07	5.73341e+07	5.73342e+07	color=	chr7
P_chr07	60303750	60303949	G_chr07	5.95684e+07	5.95685e+07	color=	chr7
P_chr07	60823121	60823282	G_chr07	6.03963e+07	6.03964e+07	color=	chr7
P_chr08	41701314	41701497	G_chr08	0	100	color=	chr8
P_chr08	42171471	42171657	G_chr08	1.31608e+06	1.31618e+06	color=	chr8
P_chr08	9962282	9962481	G_chr08	3.1086e+06	3.1087e+06	color=	chr8
P_chr08	10366356	10366552	G_chr08	4.51172e+06	4.51182e+06	color=	chr8
P_chr08	56572349	56572529	G_chr08	4.59169e+06	4.59179e+06	color=	chr8
P_chr08	34056969	34057156	G_chr08	6.04395e+06	6.04405e+06	color=	chr8
P_chr08	55960427	55960625	G_chr08	6.26802e+06	6.26812e+06	color=	chr8
P_chr08	8080838	8080954	G_chr08	6.56872e+06	6.56882e+06	color=	chr8
P_chr08	26186059	26186214	G_chr08	6.78904e+06	6.78914e+06	color=	chr8
P_chr08	15372221	15372390	G_chr08	7.06266e+06	7.06276e+06	color=	chr8
P_chr08	16953485	16953669	G_chr08	7.21176e+06	7.21186e+06	color=	chr8
P_chr08	14869898	14870081	G_chr08	7.34254e+06	7.34264e+06	color=	chr8
P_chr08	15808776	15808903	G_chr08	7.75818e+06	7.75828e+06	color=	chr8
P_chr08	14470746	14470868	G_chr08	8.60156e+06	8.60166e+06	color=	chr8
P_chr08	24709813	24709958	G_chr08	8.88143e+06	8.88153e+06	color=	chr8
P_chr08	13580108	13580246	G_chr08	9.49907e+06	9.49917e+06	color=	chr8
P_chr08	54737600	54737722	G_chr08	9.70939e+06	9.70949e+06	color=	chr8
P_chr08	33450242	33450411	G_chr08	1.06731e+07	1.06732e+07	color=	chr8
P_chr08	11710167	11710321	G_chr08	1.13503e+07	1.13504e+07	color=	chr8
P_chr08	49516583	49516774	G_chr08	1.24165e+07	1.24166e+07	color=	chr8
P_chr08	14438605	14438729	G_chr08	1.31783e+07	1.31784e+07	color=	chr8
P_chr08	7324264	7324428	G_chr08	1.3227e+07	1.32271e+07	color=	chr8
P_chr08	7173072	7173206	G_chr08	1.41557e+07	1.41558e+07	color=	chr8
P_chr08	50881968	50882112	G_chr08	1.44281e+07	1.44282e+07	color=	chr8
P_chr08	6989775	6989917	G_chr08	1.47925e+07	1.47926e+07	color=	chr8
P_chr08	53329886	53330051	G_chr08	1.58945e+07	1.58946e+07	color=	chr8
P_chr08	6685380	6685573	G_chr08	1.78886e+07	1.78887e+07	color=	chr8
P_chr08	53200281	53200417	G_chr08	1.89032e+07	1.89033e+07	color=	chr8
P_chr08	7543403	7543546	G_chr08	2.06949e+07	2.0695e+07	color=	chr8
P_chr08	41173454	41173581	G_chr08	2.06949e+07	2.0695e+07	color=	chr8
P_chr08	50109438	50109626	G_chr08	2.07174e+07	2.07175e+07	color=	chr8
P_chr08	47447482	47447670	G_chr08	2.52841e+07	2.52842e+07	color=	chr8
P_chr08	47558402	47558541	G_chr08	2.693e+07	2.69301e+07	color=	chr8
P_chr08	41720625	41720793	G_chr08	3.26112e+07	3.26113e+07	color=	chr8
P_chr08	41579242	41579404	G_chr08	3.36428e+07	3.36429e+07	color=	chr8
P_chr08	40849509	40849705	G_chr08	3.46749e+07	3.4675e+07	color=	chr8
P_chr08	38399855	38400031	G_chr08	3.79209e+07	3.7921e+07	color=	chr8
P_chr08	37157594	37157774	G_chr08	3.94485e+07	3.94486e+07	color=	chr8
P_chr08	37878066	37878209	G_chr08	3.98529e+07	3.9853e+07	color=	chr8
P_chr08	36971439	36971622	G_chr08	4.01645e+07	4.01646e+07	color=	chr8
P_chr08	36123048	36123194	G_chr08	4.09504e+07	4.09505e+07	color=	chr8
P_chr08	34763839	34764030	G_chr08	4.24668e+07	4.24669e+07	color=	chr8
P_chr08	5707859	5708030	G_chr08	5.08647e+07	5.08648e+07	color=	chr8
P_chr09	13701558	13701757	G_chr09	0	100	color=	chr9
P_chr09	55965768	55965963	G_chr09	5.19971e+06	5.19981e+06	color=	chr9
P_chr09	719693	719793	G_chr09	6.09235e+06	6.09245e+06	color=	chr9
P_chr09	11345312	11345443	G_chr09	8.91076e+06	8.91086e+06	color=	chr9
P_chr09	295108	295208	G_chr09	1.08609e+07	1.0861e+07	color=	chr9
P_chr09	63778191	63778373	G_chr09	1.14271e+07	1.14272e+07	color=	chr9
P_chr09	860022	860183	G_chr09	1.28707e+07	1.28708e+07	color=	chr9
P_chr09	955613	955766	G_chr09	1.3784e+07	1.37841e+07	color=	chr9
P_chr09	1105490	1105678	G_chr09	1.41452e+07	1.41453e+07	color=	chr9
P_chr09	1790636	1790831	G_chr09	1.53318e+07	1.53319e+07	color=	chr9
P_chr09	2024961	2025127	G_chr09	1.73107e+07	1.73108e+07	color=	chr9
P_chr09	2720620	2720811	G_chr09	1.80428e+07	1.80429e+07	color=	chr9
P_chr09	2352749	2352942	G_chr09	1.85569e+07	1.8557e+07	color=	chr9
P_chr09	17334320	17334463	G_chr09	1.86957e+07	1.86958e+07	color=	chr9
P_chr09	58595587	58595779	G_chr09	1.94203e+07	1.94204e+07	color=	chr9
P_chr09	3018136	3018330	G_chr09	1.98026e+07	1.98027e+07	color=	chr9
P_chr09	3093012	3093209	G_chr09	1.99902e+07	1.99903e+07	color=	chr9
P_chr09	3318251	3318447	G_chr09	2.03335e+07	2.03336e+07	color=	chr9
P_chr09	3747365	3747535	G_chr09	2.14577e+07	2.14578e+07	color=	chr9
P_chr09	4304606	4304755	G_chr09	2.26465e+07	2.26466e+07	color=	chr9
P_chr09	4766725	4766910	G_chr09	2.48787e+07	2.48788e+07	color=	chr9
P_chr09	29413187	29413334	G_chr09	2.72453e+07	2.72454e+07	color=	chr9
P_chr09	5633470	5633669	G_chr09	2.7511e+07	2.75111e+07	color=	chr9
P_chr09	5964162	5964306	G_chr09	2.78494e+07	2.78495e+07	color=	chr9
P_chr09	20469955	20470151	G_chr09	2.87519e+07	2.8752e+07	color=	chr9
P_chr09	6252639	6252831	G_chr09	2.87768e+07	2.87769e+07	color=	chr9
P_chr09	6178739	6178934	G_chr09	2.91873e+07	2.91874e+07	color=	chr9
P_chr09	6206096	6206273	G_chr09	2.95371e+07	2.95372e+07	color=	chr9
P_chr09	6337527	6337711	G_chr09	2.98235e+07	2.98236e+07	color=	chr9
P_chr09	6746897	6747047	G_chr09	3.03598e+07	3.03599e+07	color=	chr9
P_chr09	41583719	41583892	G_chr09	3.05176e+07	3.05177e+07	color=	chr9
P_chr09	34009014	34009193	G_chr09	3.09038e+07	3.09039e+07	color=	chr9
P_chr09	7133467	7133631	G_chr09	3.10486e+07	3.10487e+07	color=	chr9
P_chr09	40251255	40251402	G_chr09	3.12134e+07	3.12135e+07	color=	chr9
P_chr09	30357786	30357931	G_chr09	3.14737e+07	3.14738e+07	color=	chr9
P_chr09	7828368	7828538	G_chr09	3.17004e+07	3.17005e+07	color=	chr9
P_chr09	32975026	32975176	G_chr09	3.17682e+07	3.17683e+07	color=	chr9
P_chr09	32817583	32817781	G_chr09	3.18788e+07	3.18789e+07	color=	chr9
P_chr09	7826655	7826778	G_chr09	3.19596e+07	3.19597e+07	color=	chr9
P_chr09	29778099	29778295	G_chr09	3.20676e+07	3.20677e+07	color=	chr9
P_chr09	8063817	8064000	G_chr09	3.24884e+07	3.24885e+07	color=	chr9
P_chr09	28219998	28220167	G_chr09	3.29591e+07	3.29592e+07	color=	chr9
P_chr09	29037111	29037305	G_chr09	3.30958e+07	3.30959e+07	color=	chr9
P_chr09	28390643	28390791	G_chr09	3.31587e+07	3.31588e+07	color=	chr9
P_chr09	28813273	28813459	G_chr09	3.33257e+07	3.33258e+07	color=	chr9
P_chr09	8217103	8217220	G_chr09	3.3496e+07	3.34961e+07	color=	chr9
P_chr09	27518216	27518409	G_chr09	3.3656e+07	3.36561e+07	color=	chr9
P_chr09	8913890	8914070	G_chr09	3.47639e+07	3.4764e+07	color=	chr9
P_chr09	9382546	9382701	G_chr09	3.52824e+07	3.52825e+07	color=	chr9
P_chr09	9838893	9839092	G_chr09	3.61826e+07	3.61827e+07	color=	chr9
P_chr09	29391025	29391214	G_chr09	3.63025e+07	3.63026e+07	color=	chr9
P_chr09	9648601	9648784	G_chr09	3.6489e+07	3.64891e+07	color=	chr9
P_chr09	9855400	9855572	G_chr09	3.74755e+07	3.74756e+07	color=	chr9
P_chr09	10768130	10768291	G_chr09	4.09149e+07	4.0915e+07	color=	chr9
P_chr09	12860613	12860760	G_chr09	4.71032e+07	4.71033e+07	color=	chr9
P_chr09	21684190	21684335	G_chr09	4.78174e+07	4.78175e+07	color=	chr9
P_chr09	22824963	22825098	G_chr09	5.36039e+07	5.3604e+07	color=	chr9
P_chr09	12848698	12848830	G_chr09	5.48138e+07	5.48139e+07	color=	chr9
P_chr09	18043445	18043614	G_chr09	6.34833e+07	6.34834e+07	color=	chr9
P_chr10	61769284	61769479	G_chr10	0	100	color=	chr10
P_chr10	61848676	61848855	G_chr10	1.84949e+06	1.84959e+06	color=	chr10
P_chr10	61905164	61905327	G_chr10	2.97145e+06	2.97155e+06	color=	chr10
P_chr10	1245982	1246162	G_chr10	3.54921e+06	3.54931e+06	color=	chr10
P_chr10	1262939	1263119	G_chr10	4.59435e+06	4.59445e+06	color=	chr10
P_chr10	62146748	62146940	G_chr10	5.03139e+06	5.03149e+06	color=	chr10
P_chr10	576676	576856	G_chr10	1.00712e+07	1.00713e+07	color=	chr10
P_chr10	60319743	60319920	G_chr10	1.21382e+07	1.21383e+07	color=	chr10
P_chr10	58731505	58731638	G_chr10	1.83819e+07	1.8382e+07	color=	chr10
P_chr10	58738975	58739174	G_chr10	2.1141e+07	2.11411e+07	color=	chr10
P_chr10	53313628	53313824	G_chr10	2.21209e+07	2.2121e+07	color=	chr10
P_chr10	46036286	46036462	G_chr10	3.01722e+07	3.01723e+07	color=	chr10
P_chr10	39194676	39194851	G_chr10	3.44993e+07	3.44994e+07	color=	chr10
P_chr10	47593480	47593595	G_chr10	3.77141e+07	3.77142e+07	color=	chr10
P_chr10	13757876	13758075	G_chr10	4.30134e+07	4.30135e+07	color=	chr10
P_chr10	12140871	12141060	G_chr10	4.43697e+07	4.43698e+07	color=	chr10
P_chr10	11736309	11736493	G_chr10	4.44452e+07	4.44453e+07	color=	chr10
P_chr10	11422394	11422521	G_chr10	4.45834e+07	4.45835e+07	color=	chr10
P_chr10	10628210	10628386	G_chr10	4.57279e+07	4.5728e+07	color=	chr10
P_chr10	10605089	10605219	G_chr10	4.6063e+07	4.60631e+07	color=	chr10
P_chr10	10416436	10416621	G_chr10	4.66407e+07	4.66408e+07	color=	chr10
P_chr10	9512442	9512610	G_chr10	4.73056e+07	4.73057e+07	color=	chr10
P_chr10	10273569	10273741	G_chr10	4.766e+07	4.76601e+07	color=	chr10
P_chr10	8225644	8225807	G_chr10	4.86477e+07	4.86478e+07	color=	chr10
P_chr10	7225954	7226146	G_chr10	4.94127e+07	4.94128e+07	color=	chr10
P_chr10	7899972	7900148	G_chr10	5.0097e+07	5.00971e+07	color=	chr10
P_chr10	6955658	6955843	G_chr10	5.07322e+07	5.07323e+07	color=	chr10
P_chr10	5269581	5269733	G_chr10	5.49011e+07	5.49012e+07	color=	chr10
P_chr10	3318377	3318571	G_chr10	5.92521e+07	5.92522e+07	color=	chr10
P_chr10	3027481	3027676	G_chr10	6.15703e+07	6.15704e+07	color=	chr10
P_chr11	4582567	4582765	G_chr11	0	100	color=	chr11
P_chr11	5085604	5085765	G_chr11	2.87781e+06	2.87791e+06	color=	chr11
P_chr11	3358720	3358908	G_chr11	4.62276e+06	4.62286e+06	color=	chr11
P_chr11	73812	73964	G_chr11	4.95008e+06	4.95018e+06	color=	chr11
P_chr11	175679	175802	G_chr11	6.31508e+06	6.31518e+06	color=	chr11
P_chr11	7760366	7760503	G_chr11	6.5805e+06	6.5806e+06	color=	chr11
P_chr11	634693	634892	G_chr11	8.2736e+06	8.2737e+06	color=	chr11
P_chr11	2656220	2656387	G_chr11	1.01424e+07	1.01425e+07	color=	chr11
P_chr11	2167733	2167923	G_chr11	1.18564e+07	1.18565e+07	color=	chr11
P_chr11	966375	966494	G_chr11	1.19299e+07	1.193e+07	color=	chr11
P_chr11	1126511	1126680	G_chr11	1.24561e+07	1.24562e+07	color=	chr11
P_chr11	1145195	1145373	G_chr11	1.29474e+07	1.29475e+07	color=	chr11
P_chr11	39023089	39023253	G_chr11	1.33096e+07	1.33097e+07	color=	chr11
P_chr11	1572473	1572665	G_chr11	1.41476e+07	1.41477e+07	color=	chr11
P_chr11	51666856	51667050	G_chr11	1.4543e+07	1.45431e+07	color=	chr11
P_chr11	17221641	17221840	G_chr11	1.50816e+07	1.50817e+07	color=	chr11
P_chr11	1659819	1660011	G_chr11	1.53362e+07	1.53363e+07	color=	chr11
P_chr11	59815041	59815223	G_chr11	1.55467e+07	1.55468e+07	color=	chr11
P_chr11	1695224	1695341	G_chr11	1.5809e+07	1.58091e+07	color=	chr11
P_chr11	4899301	4899499	G_chr11	1.58415e+07	1.58416e+07	color=	chr11
P_chr11	19789870	19790004	G_chr11	1.58895e+07	1.58896e+07	color=	chr11
P_chr11	49727187	49727350	G_chr11	1.62431e+07	1.62432e+07	color=	chr11
P_chr11	35595125	35595318	G_chr11	1.70718e+07	1.70719e+07	color=	chr11
P_chr11	20666053	20666234	G_chr11	1.74974e+07	1.74975e+07	color=	chr11
P_chr11	28732266	28732464	G_chr11	1.82008e+07	1.82009e+07	color=	chr11
P_chr11	20494678	20494869	G_chr11	1.86342e+07	1.86343e+07	color=	chr11
P_chr11	21421253	21421434	G_chr11	1.87975e+07	1.87976e+07	color=	chr11
P_chr11	3366167	3366361	G_chr11	1.88919e+07	1.8892e+07	color=	chr11
P_chr11	24796355	24796499	G_chr11	1.9343e+07	1.93431e+07	color=	chr11
P_chr11	30374108	30374294	G_chr11	1.98792e+07	1.98793e+07	color=	chr11
P_chr11	39248089	39248277	G_chr11	2.03311e+07	2.03312e+07	color=	chr11
P_chr11	40992736	40992898	G_chr11	2.04201e+07	2.04202e+07	color=	chr11
P_chr11	31500981	31501097	G_chr11	2.07312e+07	2.07313e+07	color=	chr11
P_chr11	28189786	28189932	G_chr11	2.11026e+07	2.11027e+07	color=	chr11
P_chr11	43905708	43905894	G_chr11	2.13835e+07	2.13836e+07	color=	chr11
P_chr11	3341134	3341277	G_chr11	2.17782e+07	2.17783e+07	color=	chr11
P_chr11	43603537	43603718	G_chr11	2.26464e+07	2.26465e+07	color=	chr11
P_chr11	45254274	45254390	G_chr11	2.27779e+07	2.2778e+07	color=	chr11
P_chr11	3367893	3367994	G_chr11	2.34473e+07	2.34474e+07	color=	chr11
P_chr11	29260819	29260923	G_chr11	2.53099e+07	2.531e+07	color=	chr11
P_chr11	49727187	49727350	G_chr11	2.55466e+07	2.55467e+07	color=	chr11
P_chr11	48902412	48902579	G_chr11	2.60488e+07	2.60489e+07	color=	chr11
P_chr11	50369502	50369665	G_chr11	2.64984e+07	2.64985e+07	color=	chr11
P_chr11	50205517	50205711	G_chr11	2.70827e+07	2.70828e+07	color=	chr11
P_chr11	4322917	4323094	G_chr11	2.86566e+07	2.86567e+07	color=	chr11
P_chr11	50205517	50205711	G_chr11	2.87347e+07	2.87348e+07	color=	chr11
P_chr11	51785497	51785691	G_chr11	2.98436e+07	2.98437e+07	color=	chr11
P_chr11	4528232	4528389	G_chr11	3.03683e+07	3.03684e+07	color=	chr11
P_chr11	54950562	54950709	G_chr11	3.0434e+07	3.04341e+07	color=	chr11
P_chr11	6119451	6119637	G_chr11	3.40013e+07	3.40014e+07	color=	chr11
P_chr11	5574809	5575003	G_chr11	3.51814e+07	3.51815e+07	color=	chr11
P_chr11	55965532	55965693	G_chr11	3.87951e+07	3.87952e+07	color=	chr11
P_chr11	6068080	6068219	G_chr11	3.94861e+07	3.94862e+07	color=	chr11
P_chr11	10972712	10972877	G_chr11	4.04534e+07	4.04535e+07	color=	chr11
P_chr11	12179383	12179512	G_chr11	4.48889e+07	4.4889e+07	color=	chr11
P_chr11	14710023	14710136	G_chr11	4.74672e+07	4.74673e+07	color=	chr11
P_chr11	9355808	9356001	G_chr11	5.07892e+07	5.07893e+07	color=	chr11
P_chr11	11769829	11769986	G_chr11	5.30286e+07	5.30287e+07	color=	chr11
P_chr11	12784640	12784775	G_chr11	5.61687e+07	5.61688e+07	color=	chr11
P_chr11	11509218	11509340	G_chr11	5.97414e+07	5.97415e+07	color=	chr11
P_chr12	486666	486791	G_chr12	0	100	color=	chr12
P_chr12	309297	309473	G_chr12	4.05498e+06	4.05508e+06	color=	chr12
P_chr12	19622841	19623037	G_chr12	7.03551e+06	7.03561e+06	color=	chr12
P_chr12	15362636	15362820	G_chr12	7.95257e+06	7.95267e+06	color=	chr12
P_chr12	1521395	1521583	G_chr12	8.17667e+06	8.17677e+06	color=	chr12
P_chr12	1584154	1584335	G_chr12	8.41483e+06	8.41493e+06	color=	chr12
P_chr12	25027925	25028115	G_chr12	8.84676e+06	8.84686e+06	color=	chr12
P_chr12	1734854	1735011	G_chr12	8.88369e+06	8.88379e+06	color=	chr12
P_chr12	2914778	2914977	G_chr12	1.09375e+07	1.09376e+07	color=	chr12
P_chr12	2890887	2891086	G_chr12	1.09687e+07	1.09688e+07	color=	chr12
P_chr12	2744850	2744990	G_chr12	1.12473e+07	1.12474e+07	color=	chr12
P_chr12	3665183	3665351	G_chr12	1.27311e+07	1.27312e+07	color=	chr12
P_chr12	25237385	25237568	G_chr12	1.32978e+07	1.32979e+07	color=	chr12
P_chr12	3857498	3857640	G_chr12	1.38513e+07	1.38514e+07	color=	chr12
P_chr12	4191299	4191421	G_chr12	1.42309e+07	1.4231e+07	color=	chr12
P_chr12	14170887	14171052	G_chr12	1.47306e+07	1.47307e+07	color=	chr12
P_chr12	14337725	14337914	G_chr12	1.49864e+07	1.49865e+07	color=	chr12
P_chr12	5934304	5934483	G_chr12	1.72161e+07	1.72162e+07	color=	chr12
P_chr12	5926328	5926493	G_chr12	1.72161e+07	1.72162e+07	color=	chr12
P_chr12	5954004	5954171	G_chr12	1.72161e+07	1.72162e+07	color=	chr12
P_chr12	5835331	5835460	G_chr12	1.73699e+07	1.737e+07	color=	chr12
P_chr12	15724054	15724251	G_chr12	1.82762e+07	1.82763e+07	color=	chr12
P_chr12	7726941	7727126	G_chr12	1.93689e+07	1.9369e+07	color=	chr12
P_chr12	8047074	8047260	G_chr12	1.97945e+07	1.97946e+07	color=	chr12
P_chr12	7902764	7902941	G_chr12	1.98628e+07	1.98629e+07	color=	chr12
P_chr12	8488725	8488857	G_chr12	2.00869e+07	2.0087e+07	color=	chr12
P_chr12	10019055	10019213	G_chr12	2.08425e+07	2.08426e+07	color=	chr12
P_chr12	10361685	10361826	G_chr12	2.11283e+07	2.11284e+07	color=	chr12
P_chr12	10763320	10763491	G_chr12	2.14323e+07	2.14324e+07	color=	chr12
P_chr12	11398620	11398806	G_chr12	2.23949e+07	2.2395e+07	color=	chr12
P_chr12	28863113	28863312	G_chr12	2.48247e+07	2.48248e+07	color=	chr12
P_chr12	30373027	30373225	G_chr12	2.53851e+07	2.53852e+07	color=	chr12
P_chr12	29999391	29999541	G_chr12	2.56781e+07	2.56782e+07	color=	chr12
P_chr12	30689445	30689552	G_chr12	2.64421e+07	2.64422e+07	color=	chr12
P_chr12	13566032	13566211	G_chr12	2.77782e+07	2.77783e+07	color=	chr12
P_chr12	27286657	27286853	G_chr12	3.03803e+07	3.03804e+07	color=	chr12
P_chr03	4329888	4330064	G_chr13	0	100	color=	chr13
P_chr13	55446810	55446958	G_chr13	9.51585e+06	9.51595e+06	color=	chr13
P_chr13	54697189	54697380	G_chr13	1.28197e+07	1.28198e+07	color=	chr13
P_chr13	2749811	2749991	G_chr13	1.72959e+07	1.7296e+07	color=	chr13
P_chr13	51684459	51684618	G_chr13	1.98092e+07	1.98093e+07	color=	chr13
P_chr13	51558779	51558929	G_chr13	1.99615e+07	1.99616e+07	color=	chr13
P_chr13	4245221	4245355	G_chr13	2.0432e+07	2.04321e+07	color=	chr13
P_chr13	52038388	52038544	G_chr13	2.06912e+07	2.06913e+07	color=	chr13
P_chr13	46837900	46838077	G_chr13	2.44287e+07	2.44288e+07	color=	chr13
P_chr13	46395919	46396091	G_chr13	2.47047e+07	2.47048e+07	color=	chr13
P_chr13	12819402	12819568	G_chr13	2.64891e+07	2.64892e+07	color=	chr13
P_chr13	13560314	13560477	G_chr13	2.68392e+07	2.68393e+07	color=	chr13
P_chr13	17366815	17367010	G_chr13	2.68908e+07	2.68909e+07	color=	chr13
P_chr13	32619728	32619880	G_chr13	2.72695e+07	2.72696e+07	color=	chr13
P_chr13	29046188	29046346	G_chr13	2.73714e+07	2.73715e+07	color=	chr13
P_chr13	26563662	26563861	G_chr13	2.75918e+07	2.75919e+07	color=	chr13
P_chr13	28123489	28123658	G_chr13	2.79807e+07	2.79808e+07	color=	chr13
P_chr13	40965483	40965660	G_chr13	2.95104e+07	2.95105e+07	color=	chr13
P_chr13	32619728	32619880	G_chr13	3.12932e+07	3.12933e+07	color=	chr13
P_chr13	17366815	17367010	G_chr13	3.2167e+07	3.21671e+07	color=	chr13
P_chr13	29046188	29046346	G_chr13	3.38482e+07	3.38483e+07	color=	chr13
P_chr13	43327300	43327498	G_chr13	3.52508e+07	3.52509e+07	color=	chr13
P_chr13	38295898	38296089	G_chr13	3.5528e+07	3.55281e+07	color=	chr13
P_chr13	8659991	8660163	G_chr13	3.7532e+07	3.75321e+07	color=	chr13
P_chr13	12819402	12819568	G_chr13	4.17122e+07	4.17123e+07	color=	chr13
P_chr13	13560314	13560477	G_chr13	4.64596e+07	4.64597e+07	color=	chr13
P_chr13	28517369	28517555	G_chr13	4.85813e+07	4.85814e+07	color=	chr13
P_chr13	8856027	8856190	G_chr13	5.26971e+07	5.26972e+07	color=	chr13
